# Supplementary material for: A Profile Hidden Markov Model to investigate the distribution and frequency of LanB-encoding lantibiotic modification genes in the human oral and gut microbiome
Source: PeerJ. 2017 Apr 27;5:e3254. doi: 10.7717/peerj.3254 (PMC5410138; doi:10.7717/peerj.3254)
Supplement: Table S2 [file peerj-05-3254-s002.xlsx]

## Sheet: Uniprot_Refseq_IDs
UniProtKB AC/ID	RefSeq Protein ID
Q6A9F2_PROAC	WP_011183760.1
A0A0M8YGH7_9ACTN	WP_053641269.1
Q2JBD5_FRASC	WP_011436464.1
A0A0F4JT66_9ACTN	WP_045939736.1
A0A0M8YM47_9PSEU	WP_053715104.1
I2N380_9ACTN	WP_006347620.1
H2JPE6_STRHJ	WP_014669217.1
Q0RMA5_FRAAA	WP_011603854.1
V4IW69_9ACTN	WP_023417531.1
H2JPB3_STRHJ	WP_014677374.1
G2G4U3_9ACTN	WP_007491156.1
G0FVQ9_AMYMS	WP_013226633.1
A4XDQ9_SALTO	WP_012014260.1
J7L802_NOCAA	WP_014909403.1
D3PWP0_STANL	WP_013018833.1
J7L1J2_NOCAA	WP_014909975.1
A8L0X7_FRASN	WP_020464158.1
D5ZY45_9ACTN	WP_004991564.1
A0A0N0NEL8_9ACTN	WP_054222082.1
A0A059W070_STRA9	WP_051661555.1
Q2FXB3_STAA8	WP_001092605.1
Q2FXB3_STAA8	YP_500451.1
A0A0N0TR15_9PSEU	WP_053719224.1
F8KVZ5_PARAV	WP_013924281.1
A0A0M8QLD8_9ACTN	WP_051843193.1
A0A0A1S1U3_9FLAO	WP_040993401.1
D9XPE2_9ACTN	WP_004936802.1
A0A077EI53_9FLAO	WP_024564988.1
D9XM00_9ACTN	WP_004921201.1
Q2J7S0_FRASC	WP_011437698.1
A0A0N0NGP2_9ACTN	WP_054221077.1
H8MNE4_CORCM	WP_014396470.1
W5TFK1_9NOCA	WP_025349357.1
H8MUA1_CORCM	WP_014398018.1
A1ZVC6_9BACT	WP_002702387.1
G2P355_STRVO	WP_014056280.1
A0A0F5VXG9_9ACTN	WP_046259643.1
G8S6Z5_ACTS5	WP_014691096.1
H8MHS0_CORCM	WP_014396101.1
H5X712_9PSEU	WP_009156856.1
F4C2T1_SPHS2	WP_013667703.1
F4CD49_SPHS2	WP_013664388.1
U4K852_9VIBR	WP_022561948.1
A0A0M9YB02_9ACTN	WP_053729059.1
A0A0M8SBD2_9ACTN	WP_053690670.1
Q5WC18_BACSK	WP_011248397.1
E3IVY6_FRASU	WP_013428025.1
B7GF33_ANOFW	WP_006322107.1
D9X6W3_STRVT	WP_003992137.1
A0A089YR83_STRGA	WP_052413539.1
B5G9T4_STRSH	WP_008746441.1
F8JS01_STREN	WP_014141308.1
I0K5E6_9BACT	WP_015330448.1
A8L983_FRASN	WP_020460379.1
C5RBU5_WEIPA	WP_002827214.1
A0A0G3UKW9_9ACTN	WP_037797915.1
H1Z6W3_MYROD	WP_002986058.1
H1YI13_9SPHI	WP_008505342.1
G8S6Z8_ACTS5	WP_014691099.1
F8EE55_RUNSL	WP_013928182.1
A0A0M8S563_9ACTN	WP_053690668.1
D2B1D8_STRRD	WP_012889148.1
A4XDR0_SALTO	WP_012014261.1
A0A0N0TQH8_9PSEU	WP_053719743.1
A0A0F7FNN3_9ACTN	WP_046722652.1
U5VYU4_9ACTN	WP_023362330.1
A0A0M2S3G7_9ACTN	WP_046566509.1
C9ZDE6_STRSW	WP_013000960.1
A0A0C1QQX7_9ACTN	WP_043404623.1
Q815Q1_BACCR	NP_834752.1
Q815Q1_BACCR	WP_000802628.1
A0A0G2ZYU2_9DELT	WP_047858820.1
A0A0N1G6J1_9ACTN	WP_063790687.1
A0A0N1G5D7_9ACTN	WP_063789374.1
A0A0C1DNN7_9FLAO	WP_039115020.1
B4V1A0_9ACTN	WP_008737244.1
A6E8X4_9SPHI	WP_008238657.1
A0A0B5IJZ9_9ACTN	WP_041134272.1
C7Q915_CATAD	WP_012787628.1
A0A0G3UWT7_9ACTN	WP_037792646.1
A9G9V4_SORC5	WP_012241681.1
A0A0M8XL18_9ACTN	WP_053657744.1
A0A0M2XVC3_9SPHI	WP_046673423.1
F5SEJ2_9BACL	WP_009709591.1
A0A0N1DPR2_9FLAO	WP_054511875.1
Q9KYL1_STRCO	NP_630996.1
Q9KYL1_STRCO	WP_011031312.1
A0A0A8EC80_9ACTN	WP_039629387.1
D2B1E0_STRRD	WP_012889150.1
Q9KB81_BACHD	WP_010898205.1
A0A0A8EW54_9ACTN	WP_039636311.1
D9QC07_CORP2	WP_013242481.1
L8ET57_STRRM	WP_003981920.1
W0VEY8_9BURK	WP_051781302.1
A0A0F4NT09_PSEO7	WP_017218565.1
F5SEJ7_9BACL	WP_009709596.1
A0A0N0NAA3_9ACTN	WP_054242643.1
A0A0M8W6S9_9NOCA	WP_053739179.1
A0A077KKJ9_9FLAO	WP_045499351.1
Q9KB86_BACHD	WP_010898200.1
L8EZ87_STRRM	WP_003980835.1
A0A0F2T937_9ACTN	WP_045700763.1
E8W120_STRFA	WP_014152235.1
D9T857_MICAI	WP_013285809.1
A0A0F4QUU0_9GAMM	WP_046004057.1
I3TJF6_TISMK	WP_014744573.1
D9T854_MICAI	WP_013285806.1
A0A0N0T0Z6_9ACTN	WP_053758978.1
J7LI27_NOCAA	WP_014912771.1
D7AZA0_NOCDD	WP_013155687.1
A0A0F4J6D7_9ACTN	WP_045943451.1
A0A0M9Y9T3_9ACTN	WP_053729518.1
A0A0G2ZVE8_9DELT	WP_047857011.1
C6WEE0_ACTMD	WP_015802627.1
F5SEJ4_9BACL	WP_009709593.1
C7PTK2_CHIPD	WP_012792927.1
A0A0M8SS01_9ACTN	WP_053684590.1
H1ZAV8_MYROD	WP_002985198.1
C6WBQ3_ACTMD	WP_015802358.1
E4MZT5_KITSK	WP_014137321.1
D9XKF9_9ACTN	WP_004921081.1
B5GVE3_STRC2	WP_003955818.1
C7QI24_CATAD	WP_015792798.1
I2MUB7_9ACTN	WP_006350665.1
A0A0C1DUU5_9FLAO	WP_039113337.1
K0EVM9_9NOCA	WP_014983740.1
A0A0N0E4V8_9PSED	WP_054062444.1
Q9RK93_STRCO	NP_624599.1
Q9RK93_STRCO	WP_011026974.1
A0A077ECY8_9FLAO	WP_024566034.1
F5SEJ6_9BACL	WP_009709595.1
Q1D3Q1_MYXXD	WP_011554549.1
A0A094YT16_BACAO	WP_003320764.1
Q9KB88_BACHD	WP_010898198.1
A0A0N0ITT8_9FLAO	WP_062703426.1
A0A0D4DGJ3_9ACTN	WP_052687000.1
A0A059W450_STRA9	WP_038525584.1
Q9KB85_BACHD	WP_010898201.1
Q2JDY5_FRASC	WP_011435574.1
A0A0F6AHJ2_9GAMM	WP_046354855.1
A1ZMI9_9BACT	WP_002698086.1
A0A0M2RTW9_9ACTN	WP_046569666.1
A0A0F0HTE2_9PSEU	WP_045302660.1
I2N4F8_9ACTN	WP_006347197.1
A0A0F7N9A4_9ACTN	WP_047017307.1
B0UPS4_METS4	WP_012330106.1
H3NEQ2_9LACT	WP_004636163.1
G2PDA6_STRVO	WP_014054576.1
X2GW52_9BACI	WP_025220810.1
D9T2S6_MICAI	WP_013289221.1
D7C1K4_STRBB	WP_014179519.1
A8LB63_FRASN	WP_012157501.1
C6WBQ6_ACTMD	WP_015802361.1
E7G8H3_9FIRM	WP_008788177.1
D9XM02_9ACTN	WP_004921204.1
Q2J598_FRASC	WP_011438558.1
A0A059WKE7_STRA9	WP_063751333.1
A8L7X9_FRASN	WP_020458958.1
I0K7E3_9BACT	WP_015331145.1
A0A0M2MII2_9ACTN	WP_046426121.1
A0A0M9YEQ0_9ACTN	WP_053726851.1
A0A0N0NB25_9ACTN	WP_054242261.1
E2Q8Q1_STRC2	WP_003960873.1
A0A060LRP1_9BACI	WP_038476150.1
J1S4B9_9ACTN	WP_006605023.1
A0A0M2CSS7_9MICC	WP_017833578.1
A0A0M9Y3B3_9ACTN	WP_053690385.1
A0A0G2ZRQ8_9DELT	WP_047857010.1
Q1D6B2_MYXXD	WP_011553642.1
F2R448_STRVP	WP_015036318.1
A0A0M2MT13_9ACTN	WP_046422982.1
E3EGY4_PAEPS	WP_014599582.1
H2JW80_STRHJ	WP_014676475.1
A0A0C1Q5T8_9ACTN	WP_039649871.1
A7TC26_NEMVE	XP_001618517.1
A0A0C1DTE2_9FLAO	WP_039113865.1
C6Y0L8_PEDHD	WP_012780732.1
D3D0T1_9ACTN	WP_006541250.1
A0A0N0HTP5_9ACTN	WP_053934694.1
D9T996_MICAI	WP_013285945.1
B1VR25_STRGG	WP_012380186.1
D3Q0W1_STANL	WP_013019282.1
Q9KB82_BACHD	WP_010898204.1
D9T997_MICAI	WP_013285946.1
A0A077EE48_9FLAO	WP_024564932.1
B1W394_STRGG	WP_012381631.1
A0A0A1RXS2_9FLAO	WP_040997473.1
A9DQ66_9FLAO	WP_007095642.1
A0A0D4DID7_9ACTN	WP_046925217.1
A0A089Y7K7_9LACO	WP_038523497.1
I0K554_9BACT	WP_015330356.1
D0LGG1_HALO1	WP_012825334.1
K9QRI3_NOSS7	WP_015138144.1
D3PVS8_STANL	WP_013020620.1
A0A0F2THJ4_9ACTN	WP_045695025.1
V6JXL8_STRNV	WP_023541199.1
F5SEJ1_9BACL	WP_009709590.1
A0A0F5VQ79_9ACTN	WP_046262232.1
A0A0M8WIJ2_9ACTN	WP_053740907.1
D9SNC6_CLOC7	WP_010074272.1
A0A077KF60_9FLAO	WP_045492642.1
C7QBX5_CATAD	WP_015792323.1
A0A0G2ZTN7_9DELT	WP_047862600.1
A0A0M8QMK9_9ACTN	WP_030826047.1
D9T2K5_MICAI	WP_013287251.1
A0A0M8PYG7_9BACI	WP_053593005.1
I2N875_9ACTN	WP_006345936.1
A0A0N0TJ81_9ACTN	WP_053658453.1
F4C9Y4_SPHS2	WP_013664002.1
A0A0F4QTS7_9GAMM	WP_046004108.1
D2B1D9_STRRD	WP_012889149.1
C7PRP0_CHIPD	WP_012789109.1
A4X9B8_SALTO	WP_012014263.1
D0LVQ8_HALO1	WP_012826651.1
A0A0G3UGM4_9ACTN	WP_037796979.1
I2F118_EMTOG	WP_015031146.1
A0A0G3BSZ2_9BURK	WP_053013589.1
A0A0M2MNE6_9ACTN	WP_046426116.1
A0A0M8S6U9_9ACTN	WP_053689811.1
A0A0M8RYD4_9ACTN	WP_063784036.1
A0A0F0HB13_NOCAE	WP_045310103.1
A1ZEN5_9BACT	WP_002694132.1
A1ZZX3_9BACT	WP_002705587.1
H5X6W8_9PSEU	WP_009155775.1
E8W117_STRFA	WP_014152232.1
A1ZIL1_9BACT	WP_004155757.1
L7UIL2_MYXSD	WP_015350555.1
A0A0C1T6B4_9ACTN	WP_039650313.1
A0A0N1NBH0_9ACTN	WP_054226261.1
D7BUX1_STRBB	WP_014174829.1
D1A670_THECD	WP_012854950.1
Q1D3P9_MYXXD	WP_011554551.1
W8ERM1_9BACT	WP_044000691.1
A0A088ESS8_9SPHI	WP_038695197.1
I2GB82_9BACT	WP_009279746.1
D9VI68_9ACTN	WP_009085966.1
A0A0F2TI85_9ACTN	WP_045694387.1
A0A0E3UYA9_9BACT	WP_046312023.1
A0A0N0ATI1_9ACTN
F4F2R0_VERMA
D6Y502_THEBD
C0XTN0_9CORY
I2N6K6_9ACTN
A0A0M8WAH5_9NOCA
T1ZCK1_STRIT
D9VW04_9ACTN
K0JSX5_SACES
C7PT69_CHIPD
G2P417_STRVO
A0A0N1KCJ7_9ACTN
D1VUM6_9FIRM
D6KCJ8_9ACTN
D2QPM3_SPILD
D9XTX5_9ACTN
A0A0N0AV50_9PSEU
A0A0H4CD72_9ACTN
A0A0F4JXN8_9ACTN
D2QDN1_SPILD
J7LEK4_NOCAA
A0A0D4E2R2_9ACTN
C0XTN1_9CORY
A0A0B5EH71_STRA4
R5HN73_9FIRM
A9AYI8_HERA2
K0ENT4_9NOCA
D2QKQ0_SPILD
A0A0N1GJ21_9ACTN
A0A0F4J119_9ACTN
E4N0G8_KITSK
I0KHH9_9BACT
A0A0B5ETX1_STRA4
A0A0M8VJI3_9ACTN
G8WPJ5_STREN
D3DB16_9ACTN
H5WY89_9PSEU
A0A0F7FY70_9ACTN
D5ZY49_9ACTN
A0A0B5ERD8_STRA4
A0A0F7CQ23_9ACTN
V6KCU3_STRRC
A0A0N1KDD5_9ACTN
H3NEQ3_9LACT
W5T693_9NOCA
A0A0G3AXU8_9ACTN
A4X7N0_SALTO
F3NRY1_9ACTN
W5WH56_9PSEU
F5SEI6_9BACL
A0A0F4J3Z9_9ACTN
A0A059WBH4_STRA9
V9W9P1_9BACL
D3DB15_9ACTN
W5W882_9PSEU
R5UTH6_9PORP
V4IRD8_9ACTN
A0A0N1GJB0_9ACTN
H5X6Y2_9PSEU
K9X1X5_9NOST
Q0RC61_FRAAA
D5E4G5_BACMQ
K5ABC5_PAEAL
R4T834_AMYOR
A9G1T5_SORC5
Q5M6E4_STRT2
Q9KB84_BACHD
D1VUM5_9FIRM
D4LVE7_9FIRM
E3IVK6_FRASU
D2QI69_SPILD
F5SIA1_9BACL
K4R766_9ACTN
A0A0F4J1D4_9ACTN
Q2JBZ5_FRASC
A0A0N0N6Y4_9ACTN
A0A0G3ABZ1_9ACTN
A0A0F4JAA2_9ACTN
A0A0F7NES7_9ACTN
D0WLY8_9ACTO
E4N541_KITSK
D9W3Z6_9ACTN
D9X1U5_STRVT
A0A0G3APJ3_9ACTN
A0A0F4JJP6_9ACTN
E3IWB6_FRASU
H2K6J1_STRHJ
A0A0M8V9S6_9ACTN
Q5L395_GEOKA
D2QPN3_SPILD
C7QEP9_CATAD
A0A0M2S5P7_9ACTN
B1VUL5_STRGG
A0A0A8EVY8_9ACTN
K6TUQ9_9CLOT
D0LMD4_HALO1
F5SEJ3_9BACL
G6EQM0_STRTR
