# Supplementary material for: A Profile Hidden Markov Model to investigate the distribution and frequency of LanB-encoding lantibiotic modification genes in the human oral and gut microbiome
Source: PeerJ. 2017 Apr 27;5:e3254. doi: 10.7717/peerj.3254 (PMC5410138; doi:10.7717/peerj.3254)
Supplement: Table S5 [file peerj-05-3254-s005.xlsx]

## Sheet: Sheet1
SRS014923_WUGC_scaffold_39304
Annotation	Coverage (%)	E-value	Identitiy (%)
lantibiotic dehydratase	98	4e-177	39
thiopeptide-type bacteriocin biosynthesis domain-containing protein	93	6e-62	40
lanthionine synthetase C-like protein	97	2e-75	39
peptidase S41	97	5e-126	39
ABC Transporter (COG2274)	99	0	98
hypothetical protein	77	6e-23	53
DUF4932 domain-containing protein	95	2e-145	46
radical SAM/SPASM domain-containing protein	96	6e-177	55
HlyD family secretion protein	98	0	65
