# Supplementary material for: A Profile Hidden Markov Model to investigate the distribution and frequency of LanB-encoding lantibiotic modification genes in the human oral and gut microbiome
Source: PeerJ. 2017 Apr 27;5:e3254. doi: 10.7717/peerj.3254 (PMC5410138; doi:10.7717/peerj.3254)
Supplement: Table S6 — Included are Sample identifier, contig identifier, and taxonomy of producer as assigned by Kaiju. Also detailed is whether this hit was also identified by the Pfam and BlastP approaches. [file peerj-05-3254-s006.xlsx]

## Sheet: Sheet1
Sample	Contig	Taxonomy Assigned by Kaiju									Also Identified by Pfam	Also Identified by BlastP
SRS011061	contig-100_2233.101032	Bacteria	FCB group	Bacteroidetes/Chlorobi group	Bacteroidetes	Bacteroidia	Bacteroidales	Rikenellaceae	Alistipes	Alistipes obesi	Yes	No
SRS011134	contig-100_2031.294652	Bacteria	Terrabacteria group	Firmicutes	Clostridia	Clostridiales	Lachnospiraceae	Blautia	Blautia sp. SF-50		No	No
SRS011134	contig-100_26.305863	Bacteria	FCB group	Bacteroidetes/Chlorobi group	Bacteroidetes	Bacteroidia	Bacteroidales	Rikenellaceae	Alistipes	Alistipes obesi	No	No
SRS011239	23967	Bacteria	Terrabacteria group	Firmicutes	Clostridia	Clostridiales	Lachnospiraceae	Blautia	environmental samples	uncultured Blautia sp.	Yes	Yes
SRS011239	contig-100_30760.30760	Bacteria	Terrabacteria group	Firmicutes	Clostridia	Clostridiales	Lachnospiraceae	Blautia	Blautia obeum	Blautia obeum A2-162	No	No
SRS011271	4525	Bacteria	Terrabacteria group	Firmicutes	Clostridia	Clostridiales	Lachnospiraceae	Dorea	Dorea formicigenerans		Yes	Yes
SRS011271	12910	Bacteria	FCB group	Bacteroidetes/Chlorobi group	Bacteroidetes	Bacteroidia	Bacteroidales	Rikenellaceae	Alistipes	Alistipes inops	No	Yes
SRS011271	19979	Bacteria	FCB group	Bacteroidetes/Chlorobi group	Bacteroidetes	Bacteroidia	Bacteroidales	Rikenellaceae	Alistipes	Alistipes obesi	No	No
SRS011271	24871	Bacteria	Proteobacteria	Betaproteobacteria	unclassified Betaproteobacteria	Candidatus Accumulibacter					Yes	Yes
SRS011271	33489	Bacteria	Terrabacteria group	Firmicutes	Clostridia	Clostridiales	Lachnospiraceae	Blautia	Blautia obeum	Blautia obeum A2-162	Yes	Yes
SRS011271	34778	Bacteria	Proteobacteria								Yes	Yes
SRS011271	contig-100_502.150577	Bacteria	Terrabacteria group	Firmicutes	Clostridia	Clostridiales	Clostridiaceae	Clostridium	environmental samples	Clostridium sp. CAG:567	Yes	Yes
SRS011271	contig-100_870.214986	Bacteria	Terrabacteria group	Firmicutes	Clostridia	Clostridiales	Lachnospiraceae	Eisenbergiella	Eisenbergiella tayi		Yes	Yes
SRS011302	1383	Bacteria	Terrabacteria group	Firmicutes	Bacilli	Bacillales	Paenibacillaceae	Paenibacillus	Paenibacillus sp. PAMC 26794		Yes	Yes
SRS011302	8752	Bacteria	FCB group	Bacteroidetes/Chlorobi group	Bacteroidetes	Chitinophagia	Chitinophagales	Chitinophagaceae	Chitinophaga	Chitinophaga rupis	No	No
SRS011302	15500	Bacteria	FCB group	Bacteroidetes/Chlorobi group	Bacteroidetes	Bacteroidia	Bacteroidales	Rikenellaceae	Alistipes	Alistipes obesi	Yes	Yes
SRS011302	17175	Bacteria	Terrabacteria group	Firmicutes	Clostridia	Clostridiales	Lachnospiraceae	Blautia			Yes	Yes
SRS011302	18777	Bacteria	Terrabacteria group								Yes	Yes
SRS011302	19260	Bacteria	FCB group	Bacteroidetes/Chlorobi group	Bacteroidetes						No	No
SRS011302	contig-100_18277.101841	Bacteria	FCB group	Bacteroidetes/Chlorobi group	Bacteroidetes	unclassified Bacteroidetes	unclassified Bacteroidetes				Yes	No
SRS011405	3676	Bacteria	FCB group	Bacteroidetes/Chlorobi group	Bacteroidetes	Bacteroidia	Bacteroidales	Porphyromonadaceae	Parabacteroides	Parabacteroides distasonis	Yes	Yes
SRS011405	15269	Bacteria	FCB group	Bacteroidetes/Chlorobi group	Bacteroidetes	Bacteroidia	Bacteroidales	Rikenellaceae	Alistipes	Alistipes obesi	Yes	Yes
SRS011405	17307	Bacteria	FCB group	Bacteroidetes/Chlorobi group	Bacteroidetes	Bacteroidia	Bacteroidales	Rikenellaceae	Alistipes	Alistipes inops	Yes	No
SRS011529	17636	Bacteria	FCB group	Bacteroidetes/Chlorobi group	Bacteroidetes	Bacteroidia	Bacteroidales	Bacteroidaceae	Bacteroides	Bacteroides vulgatus	No	Yes
SRS011529	27659	Bacteria	Terrabacteria group	Firmicutes	Erysipelotrichia	Erysipelotrichales	Erysipelotrichaceae	Coprobacillus			Yes	Yes
SRS011586	12505	Bacteria	Terrabacteria group	Firmicutes	Clostridia	Clostridiales	Eubacteriaceae	unclassified Eubacteriaceae	Eubacteriaceae bacterium CHKCI004		Yes	Yes
SRS011586	21367	Bacteria	FCB group	Bacteroidetes/Chlorobi group	Bacteroidetes						No	No
SRS011586	contig-100_24.185653	Bacteria	Terrabacteria group	Firmicutes	Clostridia	Clostridiales	Ruminococcaceae	Ruminococcus	environmental samples	uncultured Ruminococcus sp.	Yes	Yes
SRS011586	contig-100_336.185965	Bacteria	Terrabacteria group	Firmicutes	environmental samples	Firmicutes bacterium CAG:114					No	Yes
SRS011586	contig-100_5224.129426	Bacteria	Terrabacteria group	Firmicutes	Erysipelotrichia	Erysipelotrichales	Erysipelotrichaceae	Coprobacillus			No	No
SRS012273	15307	Bacteria	Terrabacteria group	Firmicutes	Clostridia	Clostridiales	Ruminococcaceae	Subdoligranulum	Subdoligranulum variabile		No	No
SRS012273	49353	Bacteria	Terrabacteria group	Firmicutes	environmental samples	Firmicutes bacterium CAG:114					No	No
SRS012273	50116	Bacteria	Terrabacteria group	Firmicutes	Clostridia	Clostridiales	Lachnospiraceae				Yes	Yes
SRS012273	contig-100_13855.44802	Bacteria	Terrabacteria group	Firmicutes	Clostridia	Clostridiales	Lachnospiraceae	unclassified Lachnospiraceae	Eubacterium rectale		Yes	No
SRS012273	contig-100_5927.162208	Bacteria	FCB group	Bacteroidetes/Chlorobi group	Bacteroidetes	Bacteroidia	Bacteroidales	Bacteroidaceae	Bacteroides	Bacteroides fragilis	Yes	No
SRS013476	35183	Bacteria	FCB group	Bacteroidetes/Chlorobi group	Bacteroidetes	Bacteroidia	Bacteroidales	Odoribacteraceae	Odoribacter	Odoribacter laneus	No	Yes
SRS013476	40603	Bacteria	Terrabacteria group	Actinobacteria	Actinobacteria	Micrococcales	Intrasporangiaceae	Janibacter	Janibacter limosus		Yes	Yes
SRS013476	contig-100_25492.92031	Bacteria	Terrabacteria group	Firmicutes	Clostridia	Clostridiales	unclassified Clostridiales	unclassified Clostridiales			No	No
SRS013687	contig-100_127.192782	Bacteria	FCB group	Bacteroidetes/Chlorobi group	Bacteroidetes	Bacteroidia	Bacteroidales	Porphyromonadaceae	Parabacteroides	Parabacteroides distasonis	No	No
SRS013687	contig-100_2486.195141	Bacteria	Terrabacteria group	Firmicutes	Clostridia	Clostridiales	Eubacteriaceae	Eubacterium	Eubacterium sp. 3_1_31		No	No
SRS013800	16167	Bacteria	Terrabacteria group	Firmicutes	Clostridia	Clostridiales	Clostridiaceae	Clostridium	environmental samples	uncultured Clostridium sp.	No	No
SRS013800	17601	Bacteria	Terrabacteria group								Yes	No
SRS013800	contig-100_18826.18826	Bacteria									Yes	No
SRS013800	contig-100_886.34178	Bacteria									No	No
SRS013951	19326	Bacteria	Terrabacteria group	Firmicutes	Clostridia	Clostridiales	Ruminococcaceae	Ruminococcus	environmental samples		No	No
SRS013951	33345	Bacteria	Terrabacteria group	Firmicutes	Clostridia	Clostridiales	Lachnospiraceae	Dorea	Dorea formicigenerans		No	No
SRS013951	contig-100_3995.102257	Bacteria	Proteobacteria								No	Yes
SRS014235	17189	Bacteria	FCB group	Bacteroidetes/Chlorobi group	Bacteroidetes	Bacteroidia	Bacteroidales	Odoribacteraceae	Odoribacter	Odoribacter laneus	No	No
SRS014235	18678	Bacteria	Terrabacteria group	Firmicutes							No	No
SRS014235	40820	Bacteria	Terrabacteria group	Firmicutes	Clostridia	Clostridiales					Yes	Yes
SRS014235	48222	Bacteria	Terrabacteria group	Firmicutes	Clostridia	Clostridiales	unclassified Clostridiales	Pseudoflavonifractor	Pseudoflavonifractor capillosus	Pseudoflavonifractor capillosus ATCC 29799	Yes	Yes
SRS014287	9924	Bacteria									Yes	Yes
SRS014287	15047	Bacteria	Proteobacteria	Alphaproteobacteria	Rhodobacterales	Rhodobacteraceae	Leisingera				No	No
SRS014287	16226	Bacteria	Terrabacteria group	Firmicutes	Clostridia	Clostridiales	Lachnospiraceae	Blautia	Ruminococcus torques		No	No
SRS014287	contig-100_16612.16612	Bacteria									No	No
SRS014313	contig-100_259.259	Bacteria	FCB group	Bacteroidetes/Chlorobi group	Bacteroidetes	Chitinophagia	Chitinophagales	Chitinophagaceae	Chitinophaga	Chitinophaga rupis	Yes	Yes
SRS014313	contig-100_5914.5914	Bacteria	Terrabacteria group	Firmicutes	Bacilli	Bacillales	Paenibacillaceae	Paenibacillus	Paenibacillus sp. PAMC 26794		No	No
SRS014313	contig-100_6327.6327	Bacteria	Terrabacteria group	Firmicutes	Clostridia	Clostridiales	Lachnospiraceae	unclassified Lachnospiraceae	Eubacterium rectale		No	Yes
SRS014313	contig-100_9143.44825	Bacteria	Terrabacteria group	Firmicutes	Clostridia	Clostridiales	Lachnospiraceae				Yes	No
SRS014459	C2647405	Bacteria	Terrabacteria group	Firmicutes	Clostridia	Clostridiales	Lachnospiraceae	Blautia	environmental samples	uncultured Blautia sp.	Yes	No
SRS014459	C2661227	Bacteria	Terrabacteria group	Firmicutes	Clostridia	Clostridiales	Lachnospiraceae	Lachnoclostridium	Lachnoclostridium sp. YL32		No	Yes
SRS014459	C2676703	Bacteria	FCB group	Bacteroidetes/Chlorobi group	Bacteroidetes	Bacteroidia	Bacteroidales	Prevotellaceae	Prevotella	Prevotella nigrescens	Yes	Yes
SRS014459	SRS014459_WUGC_scaffold_47674	Bacteria	Terrabacteria group	Firmicutes	Clostridia	Clostridiales	Lachnospiraceae	Blautia	Ruminococcus torques	Ruminococcus torques L2-14	Yes	No
SRS014459	SRS014459_WUGC_scaffold_7383	Bacteria	Terrabacteria group	Firmicutes	Clostridia	Clostridiales					No	No
SRS014459	SRS014459_WUGC_scaffold_95760	Bacteria	FCB group	Bacteroidetes/Chlorobi group	Bacteroidetes	Bacteroidia	Bacteroidales	Bacteroidaceae	Bacteroides	Bacteroides fragilis	Yes	No
SRS014613	20063	Bacteria	Terrabacteria group	Firmicutes	Clostridia	Clostridiales	Ruminococcaceae	Ruminococcus	environmental samples	Ruminococcus sp. CAG:254	Yes	Yes
SRS014613	20810	Bacteria	FCB group	Bacteroidetes/Chlorobi group	Bacteroidetes	Bacteroidia	Bacteroidales	Porphyromonadaceae	Parabacteroides	Parabacteroides distasonis	No	No
SRS014683	contig-100_2652.98402										Yes	No
SRS014923	C2996407	Bacteria	Terrabacteria group	Firmicutes	Bacilli	Lactobacillales	Streptococcaceae	Streptococcus	Streptococcus mitis		Yes	No
SRS014923	C3055425	Bacteria	FCB group	Bacteroidetes/Chlorobi group	Bacteroidetes	Bacteroidia	Bacteroidales	Rikenellaceae	Alistipes	environmental samples	No	No
SRS014923	C3080390	Bacteria	Terrabacteria group	Firmicutes	Clostridia	Clostridiales	Clostridiaceae				No	No
SRS014923	C3095443	Bacteria	Terrabacteria group	Firmicutes	Clostridia	Clostridiales	Lachnospiraceae	unclassified Lachnospiraceae	Eubacterium rectale		No	No
SRS014923	C3117850	Bacteria	Terrabacteria group	Firmicutes	environmental samples	Firmicutes bacterium CAG:114					No	No
SRS014923	C3247809	Bacteria	Terrabacteria group	Firmicutes	Bacilli	Lactobacillales	Streptococcaceae	Streptococcus	Streptococcus mutans		No	No
SRS014923	C3381981	Bacteria	Terrabacteria group	Firmicutes	Clostridia	Clostridiales	Lachnospiraceae				Yes	Yes
SRS014923	SRS014923_WUGC_scaffold_39304	Bacteria	Terrabacteria group	Actinobacteria	Actinobacteria						Yes	No
SRS014923	SRS014923_WUGC_scaffold_42301	Bacteria	Terrabacteria group	Firmicutes	environmental samples	Firmicutes bacterium CAG:114					No	No
SRS014979	C3086217	Bacteria	Terrabacteria group	Actinobacteria	Actinobacteria						Yes	No
SRS014979	C3118472	Bacteria	Terrabacteria group	Firmicutes	Clostridia	Clostridiales	Lachnospiraceae	Blautia	Ruminococcus torques	Ruminococcus torques L2-14	No	No
SRS014979	C3207364	Bacteria	FCB group	Bacteroidetes/Chlorobi group	Bacteroidetes	Flavobacteriia	Flavobacteriales	Flavobacteriaceae	Chryseobacterium	Chryseobacterium culicis	No	No
SRS014979	C3304702	Bacteria	Terrabacteria group								Yes	Yes
SRS015065	1949	Bacteria	Terrabacteria group	Firmicutes	Clostridia	Clostridiales	Lachnospiraceae	unclassified Lachnospiraceae	Eubacterium rectale		Yes	Yes
SRS015065	14908	Bacteria	Terrabacteria group	Actinobacteria	Actinobacteria	Pseudonocardiales	Pseudonocardiaceae	Allokutzneria	Allokutzneria albata		No	No
SRS015065	25200	Bacteria									Yes	Yes
SRS015065	31284	Bacteria	Terrabacteria group	Firmicutes	Clostridia	Clostridiales	Lachnospiraceae	Blautia	environmental samples	uncultured Blautia sp.	Yes	No
SRS015065	35061	Bacteria	Terrabacteria group	Firmicutes	Clostridia	Clostridiales	Ruminococcaceae	Ruminococcus	environmental samples	uncultured Ruminococcus sp.	Yes	Yes
SRS015133	C3325021	Bacteria	Terrabacteria group	Firmicutes	Clostridia	Clostridiales	Eubacteriaceae	Eubacterium	Eubacterium sp. 3_1_31		No	No
SRS015133	C3326035	Bacteria	Terrabacteria group	Firmicutes	Clostridia	Clostridiales	Clostridiaceae	Clostridium			No	No
SRS015133	C3380603	Bacteria	Terrabacteria group	Firmicutes	Clostridia	Clostridiales	unclassified Clostridiales	unclassified Clostridiales			No	No
SRS015133	C3441160	Bacteria	Terrabacteria group	Firmicutes	Clostridia	Clostridiales	Ruminococcaceae	Ruminococcus	environmental samples	uncultured Ruminococcus sp.	No	No
SRS015133	C3471048										No	No
SRS015190	4284	Bacteria									No	No
SRS015190	8086	Bacteria	FCB group	Bacteroidetes/Chlorobi group	Bacteroidetes	Bacteroidia	Bacteroidales	Rikenellaceae	Alistipes	Alistipes inops	No	No
SRS015217	7982	Bacteria	Terrabacteria group	Firmicutes	Erysipelotrichia	Erysipelotrichales	Erysipelotrichaceae	Coprobacillus			No	No
SRS015217	11424	Bacteria	Terrabacteria group	Firmicutes	Erysipelotrichia	Erysipelotrichales	Erysipelotrichaceae	Coprobacillus			No	No
SRS015217	11881	Bacteria	Terrabacteria group	Firmicutes	Bacilli	Bacillales	Bacillaceae	Bacillus	Bacillus sp. LL01		Yes	Yes
SRS015217	19527	Bacteria	FCB group	Bacteroidetes/Chlorobi group	Bacteroidetes	Bacteroidia	Bacteroidales	Prevotellaceae	Prevotella	Prevotella bivia	Yes	Yes
SRS015217	23639	Bacteria	Terrabacteria group	Firmicutes	Clostridia	Clostridiales	unclassified Clostridiales	Flavonifractor	environmental samples	uncultured Flavonifractor sp.	No	Yes
SRS015217	contig-100_10614.107285	Bacteria	FCB group	Bacteroidetes/Chlorobi group	Bacteroidetes	Bacteroidia	Bacteroidales	Rikenellaceae	Alistipes	Alistipes inops	Yes	No
SRS015217	contig-100_3985.130183	Bacteria	Terrabacteria group	Firmicutes	environmental samples	Firmicutes bacterium CAG:114					Yes	No
SRS015217	contig-100_4729.101400	Bacteria	Terrabacteria group	Firmicutes	environmental samples	Firmicutes bacterium CAG:114					No	No
SRS015217	contig-100_6671.150246	Bacteria									Yes	Yes
SRS015217	contig-100_6688.103359	Bacteria	Terrabacteria group	Firmicutes	Bacilli	Bacillales	Bacillaceae	Bacillus	Bacillus bogoriensis		Yes	Yes
SRS015264	18636	Bacteria	Terrabacteria group	Firmicutes	Clostridia	Clostridiales	Lachnospiraceae	Blautia	Ruminococcus torques		No	No
SRS015264	22164	Bacteria	Terrabacteria group	Firmicutes	Clostridia	Clostridiales	Lachnospiraceae	Coprococcus	Coprococcus comes	Coprococcus comes ATCC 27758	No	No
SRS015264	contig-100_340.108791	Bacteria	Terrabacteria group	Actinobacteria	Coriobacteriia	Eggerthellales	Eggerthellaceae				Yes	Yes
SRS015578	15911	Bacteria	Terrabacteria group	Firmicutes	Clostridia	Clostridiales	Lachnospiraceae	unclassified Lachnospiraceae	Eubacterium rectale		No	No
SRS015578	contig-100_12750.137163	Bacteria	Terrabacteria group	Firmicutes	Clostridia	Clostridiales	Lachnospiraceae	Blautia	environmental samples	uncultured Blautia sp.	No	No
SRS015578	contig-100_83.203019	Bacteria									Yes	No
SRS015782	C3255751										Yes	No
SRS015782	C3301321	Bacteria	Terrabacteria group	Firmicutes	Erysipelotrichia	Erysipelotrichales	Erysipelotrichaceae	Coprobacillus			No	No
SRS015782	C3311357										No	No
SRS015782	C3313882	Bacteria	Terrabacteria group	Firmicutes	Clostridia	Clostridiales	Clostridiaceae	Clostridium	Clostridium sp. BR31		No	No
SRS015782	SRS015782_WUGC_scaffold_40889	Bacteria	FCB group	Bacteroidetes/Chlorobi group	Bacteroidetes	Flavobacteriia	Flavobacteriales	Flavobacteriaceae	Tenacibaculum	Tenacibaculum ovolyticum	No	No
SRS015794	11119	Bacteria	Terrabacteria group	Firmicutes	Erysipelotrichia	Erysipelotrichales	Erysipelotrichaceae	Coprobacillus			No	No
SRS015794	13407	Bacteria	Terrabacteria group	Firmicutes	Clostridia	Clostridiales	Lachnospiraceae	Blautia	Ruminococcus torques		Yes	No
SRS015794	contig-100_203.90037	Bacteria	FCB group	Bacteroidetes/Chlorobi group	Bacteroidetes	Bacteroidia	Bacteroidales	Rikenellaceae	Alistipes	Alistipes obesi	Yes	Yes
SRS015794	contig-100_2537.2537	Bacteria	FCB group	Bacteroidetes/Chlorobi group	Bacteroidetes	Bacteroidia	Bacteroidales	Rikenellaceae	Alistipes	Alistipes inops	Yes	No
SRS015794	contig-100_65.65	Bacteria	FCB group	Bacteroidetes/Chlorobi group	Bacteroidetes	Bacteroidia	Bacteroidales	Porphyromonadaceae	Parabacteroides	Parabacteroides distasonis	No	No
SRS015854	contig-100_2307.128751	Bacteria	FCB group	Bacteroidetes/Chlorobi group	Bacteroidetes	Bacteroidia	Bacteroidales	Porphyromonadaceae	Parabacteroides	Parabacteroides johnsonii	No	No
SRS015960	1401	Bacteria	FCB group	Bacteroidetes/Chlorobi group	Bacteroidetes	Bacteroidia	Bacteroidales	Porphyromonadaceae	Parabacteroides	Parabacteroides merdae	Yes	Yes
SRS016018	7819	Bacteria	Terrabacteria group	Firmicutes	Clostridia	Clostridiales	Lachnospiraceae	Blautia	Ruminococcus torques		Yes	Yes
SRS016095	C2344701	Bacteria	Terrabacteria group	Firmicutes	Clostridia	Clostridiales	Ruminococcaceae	Ruminococcus	environmental samples	uncultured Ruminococcus sp.	Yes	No
SRS016095	C2419084	Bacteria	Terrabacteria group	Firmicutes	Clostridia	Clostridiales	unclassified Clostridiales	unclassified Clostridiales			No	No
SRS016095	C2538631										No	No
SRS016095	SRS016095_WUGC_scaffold_15790	Bacteria	FCB group	Bacteroidetes/Chlorobi group	Bacteroidetes						No	No
SRS016095	SRS016095_WUGC_scaffold_32575	Bacteria	Terrabacteria group	Firmicutes	Clostridia	Clostridiales	Lachnospiraceae	unclassified Lachnospiraceae	Eubacterium rectale		Yes	No
SRS016095	SRS016095_WUGC_scaffold_3612	Bacteria									No	No
SRS016203	13221	Bacteria	FCB group	Bacteroidetes/Chlorobi group	Bacteroidetes	Bacteroidia	Bacteroidales	Rikenellaceae	Alistipes	environmental samples	Yes	No
SRS016203	contig-100_53.82406	Bacteria	FCB group	Bacteroidetes/Chlorobi group	Bacteroidetes	Bacteroidia	Bacteroidales	Rikenellaceae	Alistipes	environmental samples	Yes	Yes
SRS016267	12964	Bacteria									Yes	Yes
SRS016335	3194	Bacteria	FCB group	Bacteroidetes/Chlorobi group	Bacteroidetes						Yes	No
SRS016335	46462	Bacteria	FCB group	Bacteroidetes/Chlorobi group	Bacteroidetes	Bacteroidia	Bacteroidales	Rikenellaceae	Alistipes	Alistipes inops	Yes	Yes
SRS016335	contig-100_1118.36315	Bacteria	FCB group	Bacteroidetes/Chlorobi group	Bacteroidetes	Bacteroidia	Bacteroidales	Rikenellaceae	Alistipes	Alistipes inops	Yes	No
SRS016335	contig-100_13290.92594	Bacteria	Terrabacteria group	Firmicutes	Clostridia	Clostridiales					Yes	No
SRS016335	contig-100_18421.18421	Bacteria									No	Yes
SRS016335	contig-100_31661.110965	Bacteria	FCB group	Bacteroidetes/Chlorobi group	Bacteroidetes						No	No
SRS016335	contig-100_361.79665	Bacteria	FCB group	Bacteroidetes/Chlorobi group	Bacteroidetes	Bacteroidia	Bacteroidales	Rikenellaceae	Alistipes	environmental samples	No	No
SRS016495	18346	Bacteria	Terrabacteria group	Firmicutes	Clostridia	Clostridiales	Lachnospiraceae	Blautia	Ruminococcus torques	Ruminococcus torques L2-14	Yes	Yes
SRS016495	18449	Bacteria	Terrabacteria group	Firmicutes	environmental samples	Firmicutes bacterium CAG:114					No	No
SRS016495	contig-100_2318.2318	Bacteria	Terrabacteria group	Firmicutes	Clostridia	Clostridiales					Yes	No
SRS016495	contig-100_330.122128	Bacteria	FCB group	Bacteroidetes/Chlorobi group	Bacteroidetes	Bacteroidia	Bacteroidales	Rikenellaceae	Alistipes	Alistipes obesi	Yes	Yes
SRS016954	11597	Bacteria	Terrabacteria group	Firmicutes	Bacilli	Bacillales					No	No
SRS016954	19735	Bacteria	Terrabacteria group								No	Yes
SRS016954	contig-100_4237.118043	Bacteria	Terrabacteria group	Firmicutes	Clostridia	Clostridiales	Lachnospiraceae	Blautia	environmental samples	uncultured Blautia sp.	Yes	No
SRS016989	1606										Yes	Yes
SRS016989	8861	Bacteria	Terrabacteria group	Firmicutes	Clostridia	Clostridiales	Lachnospiraceae	Lachnoclostridium	Clostridium polysaccharolyticum		No	Yes
SRS016989	contig-100_11398.11398	Bacteria	FCB group	Bacteroidetes/Chlorobi group	Bacteroidetes	Chitinophagia	Chitinophagales	Chitinophagaceae	Chitinophaga	Chitinophaga rupis	No	No
SRS016989	contig-100_5594.5594	Bacteria									No	No
SRS016989	contig-100_9867.46389	Bacteria	Terrabacteria group	Firmicutes	Clostridia	Clostridiales	Lachnospiraceae	Blautia	Blautia obeum	Blautia obeum A2-162	Yes	Yes
SRS017103	C2679323	Bacteria	Terrabacteria group	Firmicutes	Clostridia	Clostridiales	Lachnospiraceae	Blautia	environmental samples	uncultured Blautia sp.	No	No
SRS017191	12034	Bacteria	Terrabacteria group	Firmicutes	Clostridia	Clostridiales					No	No
SRS017247	4923	Bacteria	Terrabacteria group	Firmicutes	Clostridia	Clostridiales	Lachnospiraceae	Blautia			No	No
SRS017307	contig-100_449.176785	Bacteria	Terrabacteria group	Firmicutes	Clostridia	Clostridiales					No	No
SRS017433	6108	Bacteria	FCB group	Bacteroidetes/Chlorobi group	Bacteroidetes	Bacteroidia	Bacteroidales	Bacteroidaceae	Bacteroides	Bacteroides thetaiotaomicron	No	No
SRS017433	contig-100_2111.87128	Bacteria	FCB group	Bacteroidetes/Chlorobi group	Bacteroidetes	Bacteroidia	Bacteroidales	Bacteroidaceae	Bacteroides	Bacteroides fragilis	Yes	Yes
SRS017433	contig-100_28154.28154	Bacteria	FCB group	Bacteroidetes/Chlorobi group	Bacteroidetes	Bacteroidia	Bacteroidales	Bacteroidaceae	Bacteroides	Bacteroides fragilis	No	No
SRS017521	588	Bacteria	Terrabacteria group	Actinobacteria	Actinobacteria	Streptomycetales	Streptomycetaceae	Streptomyces	Streptomyces sp. MJM8645		Yes	Yes
SRS017521	29353	Bacteria	Terrabacteria group	Firmicutes	Clostridia	Clostridiales					Yes	Yes
SRS017521	38112	Bacteria	FCB group	Bacteroidetes/Chlorobi group	Bacteroidetes	Bacteroidia	Bacteroidales	Rikenellaceae	Alistipes	Alistipes obesi	Yes	Yes
SRS017521	contig-100_1016.215526	Bacteria	FCB group	Bacteroidetes/Chlorobi group	Bacteroidetes	Bacteroidia	Bacteroidales	Rikenellaceae	Alistipes	Alistipes obesi	Yes	Yes
SRS017521	contig-100_12034.188403	Bacteria	Terrabacteria group	Firmicutes	Clostridia	Clostridiales					No	No
SRS017521	contig-100_26501.171127	Bacteria	Terrabacteria group	Firmicutes	Clostridia	Clostridiales	Clostridiaceae	Clostridium	Clostridium sp. BR31		Yes	No
SRS017521	contig-100_27696.172322	Bacteria	Terrabacteria group	Firmicutes	environmental samples	Firmicutes bacterium CAG:114					No	Yes
SRS017521	contig-100_3192.245977	Bacteria	Terrabacteria group	Firmicutes	Erysipelotrichia	Erysipelotrichales	Erysipelotrichaceae	Coprobacillus			No	No
SRS017521	contig-100_6303.204944	Bacteria	Terrabacteria group	Firmicutes	Erysipelotrichia	Erysipelotrichales	Erysipelotrichaceae	Coprobacillus			Yes	Yes
SRS017521	contig-100_7036.107099	Bacteria	Terrabacteria group	Firmicutes	Clostridia	Clostridiales	Clostridiaceae	Clostridium			Yes	Yes
SRS017821	27593	Bacteria	environmental samples	uncultured bacterium							Yes	Yes
SRS017821	28498	Bacteria	FCB group	Bacteroidetes/Chlorobi group	Bacteroidetes	Bacteroidia	Bacteroidales	Rikenellaceae	Alistipes	environmental samples	Yes	No
SRS018351	1528										Yes	Yes
SRS018351	20720	Bacteria	Terrabacteria group	Firmicutes	Clostridia	Clostridiales	Lachnospiraceae	Blautia	Blautia sp. SF-50		No	No
SRS018351	contig-100_19647.19647	Bacteria	Terrabacteria group	Firmicutes	Clostridia	Clostridiales					Yes	Yes
SRS018351	contig-100_28.116452	Bacteria	Terrabacteria group	Firmicutes	environmental samples	Firmicutes bacterium CAG:114					No	No
SRS018427	1559	Bacteria	Terrabacteria group	Firmicutes	environmental samples	Firmicutes bacterium CAG:114					Yes	Yes
SRS018427	14008	Bacteria	Terrabacteria group	Firmicutes	Clostridia	Clostridiales	Clostridiaceae	Clostridium	environmental samples	uncultured Clostridium sp.	Yes	Yes
SRS018427	contig-100_19842.19842	Bacteria	Terrabacteria group	Actinobacteria	Actinobacteria	Micrococcales	Intrasporangiaceae	Janibacter	Janibacter limosus		No	No
SRS018427	contig-100_4317.146651	Bacteria	FCB group	Bacteroidetes/Chlorobi group	Bacteroidetes	Bacteroidia	Bacteroidales	Rikenellaceae	Alistipes	Alistipes inops	No	No
SRS018427	contig-100_6385.6385	Bacteria									Yes	No
SRS018427	contig-100_9468.99291	Bacteria	Terrabacteria group	Actinobacteria	Coriobacteriia	Eggerthellales	Eggerthellaceae				Yes	No
SRS018575	6468	Bacteria	FCB group	Bacteroidetes/Chlorobi group	Bacteroidetes	Flavobacteriia	Flavobacteriales	Flavobacteriaceae	Chryseobacterium	Chryseobacterium culicis	No	No
SRS018575	contig-100_15379.15379	Bacteria									Yes	No
SRS018575	contig-100_22161.22161	Bacteria	Terrabacteria group	Firmicutes	Clostridia	Clostridiales	Lachnospiraceae				Yes	No
SRS018575	contig-100_3441.55279	Bacteria	FCB group	Bacteroidetes/Chlorobi group	Bacteroidetes	Bacteroidia	Bacteroidales	Bacteroidaceae	Bacteroides	Bacteroides reticulotermitis	No	No
SRS018575	contig-100_7863.7863	Bacteria	FCB group	Bacteroidetes/Chlorobi group	Bacteroidetes	Bacteroidia	Bacteroidales	Rikenellaceae	Alistipes	Alistipes inops	No	No
SRS018656	2459	Bacteria	FCB group	Bacteroidetes/Chlorobi group	Bacteroidetes	Bacteroidia	Bacteroidales	Rikenellaceae	Alistipes	Alistipes inops	No	No
SRS018656	11034	Bacteria	FCB group	Bacteroidetes/Chlorobi group	Bacteroidetes	Bacteroidia	Bacteroidales	Rikenellaceae	Alistipes	Alistipes obesi	Yes	Yes
SRS018656	11603	Bacteria	FCB group	Bacteroidetes/Chlorobi group	Bacteroidetes	Flavobacteriia	Flavobacteriales	Flavobacteriaceae	Chryseobacterium	Chryseobacterium sp. OV705	No	Yes
SRS018656	contig-100_14446.52877	Bacteria	FCB group	Bacteroidetes/Chlorobi group	Bacteroidetes	Bacteroidia	Bacteroidales	Bacteroidaceae	Bacteroides	environmental samples	Yes	No
SRS018656	contig-100_16515.54946	Bacteria	FCB group	Bacteroidetes/Chlorobi group	Bacteroidetes	Bacteroidia	Bacteroidales	Porphyromonadaceae	Tannerella	Tannerella forsythia	Yes	No
SRS018656	contig-100_16565.54996	Bacteria	Terrabacteria group	Firmicutes	Clostridia	Clostridiales	Lachnospiraceae	Eisenbergiella	Eisenbergiella tayi		Yes	No
SRS018656	contig-100_18326.56757	Bacteria	Terrabacteria group	Firmicutes	Bacilli	Bacillales	Bacillaceae	Bacillus	Bacillus sp. LL01		Yes	Yes
SRS018656	contig-100_2624.65167	Bacteria	FCB group	Bacteroidetes/Chlorobi group	Bacteroidetes	Bacteroidia	Bacteroidales	Porphyromonadaceae	Tannerella	Tannerella forsythia	No	Yes
SRS018817	12490	Bacteria	FCB group	Bacteroidetes/Chlorobi group	Bacteroidetes	Bacteroidia	Bacteroidales	Porphyromonadaceae	Parabacteroides	Parabacteroides distasonis	Yes	No
SRS019030	contig-100_760.119774	Bacteria	FCB group	Bacteroidetes/Chlorobi group	Bacteroidetes	Bacteroidia	Bacteroidales	Rikenellaceae	Alistipes	Alistipes obesi	Yes	No
SRS019161	1201	Bacteria	Terrabacteria group	Firmicutes	Clostridia	Clostridiales					Yes	Yes
SRS019161	15513	Bacteria	FCB group	Bacteroidetes/Chlorobi group	Bacteroidetes	Bacteroidia	Bacteroidales	Rikenellaceae	Alistipes	Alistipes inops	No	Yes
SRS019161	43027	Bacteria	Terrabacteria group	Firmicutes	Clostridia	Clostridiales	Ruminococcaceae	Ruminococcus	environmental samples		No	No
SRS019161	43224	Bacteria	Terrabacteria group	Actinobacteria	Coriobacteriia	Eggerthellales	Eggerthellaceae				No	No
SRS019267	2261	Bacteria	Terrabacteria group	Firmicutes	Clostridia	Clostridiales	unclassified Clostridiales	Pseudoflavonifractor	Pseudoflavonifractor capillosus	Pseudoflavonifractor capillosus ATCC 29799	No	Yes
SRS019267	contig-100_1385.58850	Bacteria	Terrabacteria group	Firmicutes	Clostridia	Clostridiales	Lachnospiraceae				Yes	Yes
SRS019267	contig-100_30866.30866	Bacteria	FCB group	Bacteroidetes/Chlorobi group	Bacteroidetes						No	No
SRS019397	467	Bacteria	Terrabacteria group	Firmicutes	Clostridia	Clostridiales	Lachnospiraceae	Blautia	Ruminococcus torques		No	No
SRS019397	7531	Bacteria	Terrabacteria group	Firmicutes	environmental samples	Firmicutes bacterium CAG:114					No	No
SRS019397	contig-100_3804.3804	Bacteria	Terrabacteria group	Actinobacteria	Coriobacteriia	Eggerthellales	Eggerthellaceae	Eggerthella			Yes	No
SRS019601	16185	Bacteria	Terrabacteria group	Firmicutes							No	No
SRS019601	22056	Bacteria	Terrabacteria group	Firmicutes	Clostridia	Clostridiales	Lachnospiraceae	Tyzzerella	Tyzzerella nexilis		No	No
SRS019601	30098	Bacteria	Terrabacteria group	Firmicutes	Clostridia	Clostridiales	unclassified Clostridiales	Pseudoflavonifractor	Pseudoflavonifractor capillosus	Pseudoflavonifractor capillosus ATCC 29799	No	No
SRS019601	contig-100_196.169217	Bacteria	Terrabacteria group	Firmicutes	Clostridia	Clostridiales					Yes	Yes
SRS019685	9105	Bacteria	FCB group	Bacteroidetes/Chlorobi group	Bacteroidetes	Bacteroidia	Bacteroidales	Rikenellaceae	Alistipes	Alistipes inops	Yes	Yes
SRS019685	29508	Bacteria	FCB group	Bacteroidetes/Chlorobi group	Bacteroidetes	Bacteroidia	Bacteroidales	Odoribacteraceae	Odoribacter	Odoribacter laneus	Yes	No
SRS019685	41758	Bacteria	Terrabacteria group	Actinobacteria	Actinobacteria	Micrococcales	Intrasporangiaceae	Janibacter	Janibacter limosus		Yes	Yes
SRS019685	contig-100_1321.21299	Bacteria	FCB group	Bacteroidetes/Chlorobi group	Bacteroidetes						Yes	No
SRS019685	contig-100_15588.104915	Bacteria	Terrabacteria group	Firmicutes	Clostridia	Clostridiales					Yes	No
SRS019685	contig-100_3500.198034	Bacteria									No	No
SRS019685	contig-100_6168.166006	Bacteria	FCB group	Bacteroidetes/Chlorobi group	Bacteroidetes	Bacteroidia	Bacteroidales	Rikenellaceae	Alistipes	Alistipes inops	No	No
SRS019787	contig-100_174.80403	Bacteria									Yes	Yes
SRS019910	contig-100_13822.36985	Bacteria	Terrabacteria group	Firmicutes	Clostridia	Clostridiales	Lachnospiraceae				No	Yes
SRS019910	contig-100_32.136214	Bacteria	Terrabacteria group	Firmicutes	Clostridia	Clostridiales	Ruminococcaceae	Faecalibacterium	Faecalibacterium prausnitzii	Faecalibacterium cf. prausnitzii KLE1255	No	No
SRS020233	2776	Bacteria	Terrabacteria group	Firmicutes	Clostridia	Clostridiales	Ruminococcaceae	Faecalibacterium	Faecalibacterium prausnitzii	Faecalibacterium prausnitzii SL3/3	Yes	No
SRS020233	5329	Bacteria	Terrabacteria group	Firmicutes	environmental samples	Firmicutes bacterium CAG:114					Yes	Yes
SRS020233	18562	Bacteria	Terrabacteria group	Firmicutes	Erysipelotrichia	Erysipelotrichales	Erysipelotrichaceae	Coprobacillus	Coprobacillus sp. 8_1_38FAA		No	No
SRS020233	42491	Bacteria	Terrabacteria group	Firmicutes	Clostridia	Clostridiales	Oscillospiraceae	Oscillibacter			Yes	Yes
SRS020233	53348	Bacteria	Terrabacteria group	Firmicutes	Clostridia	Clostridiales					Yes	Yes
SRS020233	53970	Bacteria	Terrabacteria group	Firmicutes	environmental samples	Firmicutes bacterium CAG:114					Yes	Yes
SRS020233	contig-100_17694.240485	Bacteria	Terrabacteria group	Actinobacteria	Actinobacteria						No	No
SRS020233	contig-100_19542.145638										No	No
SRS020233	contig-100_3065.260567	Bacteria	Terrabacteria group	Actinobacteria	Actinobacteria	Micrococcales	Intrasporangiaceae	Janibacter	Janibacter limosus		No	No
SRS020233	contig-100_34398.66390	Bacteria									Yes	No
SRS020233	contig-100_7981.134077	Bacteria	Terrabacteria group	Firmicutes	Clostridia	Clostridiales	Lachnospiraceae				No	Yes
SRS020328	19876										Yes	Yes
SRS020328	32830	Bacteria	FCB group	Bacteroidetes/Chlorobi group	Bacteroidetes	Bacteroidia	Bacteroidales	Bacteroidaceae	Bacteroides	Bacteroides thetaiotaomicron	No	No
SRS020328	contig-100_32193.61960	Bacteria	Terrabacteria group	Firmicutes	Clostridia	Clostridiales	Lachnospiraceae	Blautia	environmental samples	uncultured Blautia sp.	Yes	No
SRS020328	contig-100_4586.138998	Bacteria	Proteobacteria	Alphaproteobacteria	Rhodobacterales	Rhodobacteraceae	Celeribacter	Celeribacter neptunius			Yes	Yes
SRS020869	20443	Bacteria	FCB group	Bacteroidetes/Chlorobi group	Bacteroidetes	Bacteroidia	Bacteroidales	Rikenellaceae	Alistipes	Alistipes obesi	Yes	Yes
SRS021484	31386	Bacteria	FCB group	Bacteroidetes/Chlorobi group	Bacteroidetes	Bacteroidia	Bacteroidales	Rikenellaceae	Alistipes	Alistipes obesi	Yes	Yes
SRS021948	13551	Bacteria	FCB group	Bacteroidetes/Chlorobi group	Bacteroidetes						No	No
SRS021948	32120	Bacteria	FCB group	Bacteroidetes/Chlorobi group	Bacteroidetes	Bacteroidia	Bacteroidales	Rikenellaceae	Alistipes	environmental samples	Yes	Yes
SRS021948	contig-100_11186.48869	Bacteria	Terrabacteria group	Firmicutes	Clostridia	Clostridiales	Lachnospiraceae	Tyzzerella	Tyzzerella sp. Marseille-P3062		Yes	No
SRS021948	contig-100_20.196510	Bacteria	Terrabacteria group	Firmicutes	Clostridia	Clostridiales	Ruminococcaceae	Faecalibacterium	Faecalibacterium prausnitzii		Yes	Yes
SRS022071	5852	Bacteria	Terrabacteria group	Firmicutes	Clostridia	Clostridiales	Lachnospiraceae	unclassified Lachnospiraceae	Eubacterium rectale		No	Yes
SRS022071	32476	Bacteria	Terrabacteria group	Firmicutes	Clostridia	Clostridiales	Clostridiaceae	Clostridium	environmental samples	uncultured Clostridium sp.	Yes	Yes
SRS022071	contig-100_50.232337	Bacteria	Proteobacteria								Yes	No
SRS022137	9387	Bacteria	Terrabacteria group	Firmicutes	Clostridia	Clostridiales	Lachnospiraceae	unclassified Lachnospiraceae	Eubacterium rectale		No	No
SRS022137	contig-100_29181.29181	Bacteria	FCB group	Bacteroidetes/Chlorobi group	Bacteroidetes	Bacteroidia	Bacteroidales	Rikenellaceae	Alistipes	Alistipes obesi	No	No
SRS022137	contig-100_5993.5993	Bacteria									No	No
SRS022137	contig-100_6371.6371	Bacteria	Terrabacteria group	Firmicutes	Clostridia	Clostridiales	Ruminococcaceae	Ruminococcus	environmental samples	uncultured Ruminococcus sp.	No	No
SRS022609	contig-100_21741.114884	Bacteria	FCB group	Bacteroidetes/Chlorobi group	Bacteroidetes	Chitinophagia	Chitinophagales	Chitinophagaceae	Chitinophaga	Chitinophaga rupis	No	No
SRS022609	contig-100_6531.99674	Bacteria	Terrabacteria group	Firmicutes	Clostridia	Clostridiales	Lachnospiraceae				Yes	No
SRS022609	contig-100_7548.171711	Bacteria	Terrabacteria group	Firmicutes	Clostridia	Clostridiales					No	No
SRS023176	C911053	Bacteria	Terrabacteria group	Firmicutes	Clostridia	Clostridiales					No	No
SRS023176	C923786	Bacteria	Terrabacteria group	Firmicutes	Clostridia	Clostridiales	Lachnospiraceae	Tyzzerella	Tyzzerella nexilis		No	No
SRS023176	C932994	Bacteria	Terrabacteria group	Firmicutes	Clostridia	Clostridiales					No	No
SRS023346	4442	Bacteria	FCB group	Bacteroidetes/Chlorobi group	Bacteroidetes	Bacteroidia	Bacteroidales	Rikenellaceae	Alistipes		No	No
SRS023526	29975	Bacteria	Proteobacteria								No	No
SRS023526	39059	Bacteria	Terrabacteria group	Firmicutes	Clostridia	Clostridiales	Lachnospiraceae				Yes	Yes
SRS023526	contig-100_13143.48726	Bacteria	FCB group	Bacteroidetes/Chlorobi group	Bacteroidetes	Bacteroidia	Bacteroidales	Rikenellaceae	Alistipes	Alistipes inops	No	No
SRS023583	3172	Bacteria	FCB group	Bacteroidetes/Chlorobi group	Bacteroidetes						Yes	No
SRS023583	7608	Bacteria	Terrabacteria group	Firmicutes	Clostridia	Clostridiales	Lachnospiraceae	Blautia	Ruminococcus torques	Ruminococcus torques L2-14	No	No
SRS023583	13446	Bacteria	Terrabacteria group	Firmicutes	Clostridia	Clostridiales	Eubacteriaceae	Eubacterium	Eubacterium sp. 3_1_31		No	No
SRS023583	contig-100_1548.62835										Yes	Yes
SRS023583	contig-100_33843.33843	Bacteria	Terrabacteria group								Yes	No
SRS023583	contig-100_4323.38649	Bacteria	FCB group	Bacteroidetes/Chlorobi group	Bacteroidetes	Bacteroidia	Bacteroidales	Rikenellaceae	Alistipes	Alistipes obesi	No	Yes
SRS023914	28882	Bacteria	FCB group	Bacteroidetes/Chlorobi group	Bacteroidetes	Bacteroidia	Bacteroidales	Prevotellaceae	Prevotella	Prevotella bivia	No	No
SRS024009	contig-100_650.86273	Bacteria	Terrabacteria group	Firmicutes							Yes	Yes
SRS024075	contig-100_20111.20111	Bacteria	FCB group	Bacteroidetes/Chlorobi group	Bacteroidetes	Bacteroidia	Bacteroidales	Bacteroidaceae	Bacteroides	Bacteroides fragilis	No	No
SRS024075	contig-100_2788.100727										Yes	No
SRS024075	contig-100_40.104206	Bacteria	Terrabacteria group	Firmicutes	Bacilli	Lactobacillales	Streptococcaceae	Streptococcus	Streptococcus mutans		No	No
SRS024075	contig-100_9322.45132	Bacteria	Terrabacteria group	Firmicutes	Clostridia	Clostridiales					Yes	Yes
SRS024132	25699	Bacteria	FCB group	Bacteroidetes/Chlorobi group	Bacteroidetes	Bacteroidia	Bacteroidales	Odoribacteraceae	Odoribacter	Odoribacter laneus	No	Yes
SRS024132	29631	Bacteria									Yes	Yes
SRS024132	38014										No	No
SRS024132	49927	Bacteria	Terrabacteria group								Yes	Yes
SRS024132	contig-100_20897.93295	Bacteria	Terrabacteria group	Firmicutes	Clostridia	Clostridiales	Lachnospiraceae	Blautia	Ruminococcus torques		Yes	No
SRS024265	10029	Bacteria	Terrabacteria group	Firmicutes	Clostridia	Clostridiales	Lachnospiraceae	Lachnoclostridium	Clostridium polysaccharolyticum		No	No
SRS024265	contig-100_20417.20417	Bacteria									No	No
SRS024265	contig-100_584.584										Yes	Yes
SRS024331	29742	Bacteria	Terrabacteria group	Firmicutes	Bacilli	Bacillales	Bacillaceae	Lysinibacillus	Lysinibacillus sphaericus		No	No
SRS024331	contig-100_5949.44542	Bacteria	Terrabacteria group	Firmicutes	Clostridia	Clostridiales	Lachnospiraceae	Blautia			No	No
SRS024388	12680	Bacteria	FCB group	Bacteroidetes/Chlorobi group	Bacteroidetes	Bacteroidia	Bacteroidales	Rikenellaceae	Alistipes	environmental samples	No	No
SRS024388	13570	Bacteria									Yes	Yes
SRS024388	contig-100_14168.48834	Bacteria	FCB group	Bacteroidetes/Chlorobi group	Bacteroidetes	Bacteroidia	Bacteroidales	Rikenellaceae	Alistipes	Alistipes obesi	Yes	No
SRS024388	contig-100_20831.20831	Bacteria	FCB group	Bacteroidetes/Chlorobi group	Bacteroidetes	Bacteroidia	Bacteroidales	Porphyromonadaceae	Parabacteroides	Parabacteroides distasonis	Yes	No
SRS024388	contig-100_3102.87232	Bacteria	FCB group	Bacteroidetes/Chlorobi group	Bacteroidetes	Bacteroidia	Bacteroidales	Rikenellaceae	Alistipes	Alistipes inops	No	No
SRS024435	41253	Bacteria									No	No
SRS024435	contig-100_12753.48042	Bacteria	Terrabacteria group	Firmicutes	Bacilli	Bacillales	Bacillaceae	Bacillus			No	No
SRS024435	contig-100_1969.220161	Bacteria	Terrabacteria group	Firmicutes	Clostridia	Clostridiales					Yes	No
SRS024625	6733	Bacteria	FCB group	Bacteroidetes/Chlorobi group	Bacteroidetes	Bacteroidia	Bacteroidales	Rikenellaceae	Alistipes	Alistipes obesi	No	Yes
SRS024625	18066	Bacteria	Terrabacteria group	Firmicutes	Bacilli	Bacillales					Yes	Yes
SRS024625	contig-100_26018.53974	Bacteria	FCB group	Bacteroidetes/Chlorobi group	Bacteroidetes	Bacteroidia	Bacteroidales	Rikenellaceae	Alistipes	Alistipes obesi	Yes	No
SRS042284	3018										Yes	Yes
SRS042284	contig-100_10101.34504										Yes	No
SRS042284	contig-100_11704.36107	Bacteria	FCB group	Bacteroidetes/Chlorobi group	Bacteroidetes						No	No
SRS042628	12877	Bacteria	FCB group	Bacteroidetes/Chlorobi group	Bacteroidetes	Bacteroidia	Bacteroidales				Yes	Yes
SRS042628	20758	Bacteria									Yes	No
SRS043001	2381	Bacteria	Terrabacteria group	Firmicutes							No	No
SRS043411	11272	Bacteria	Proteobacteria	Gammaproteobacteria	Vibrionales	Vibrionaceae	Enterovibrio	Enterovibrio pacificus			No	No
SRS043411	11720	Bacteria	Terrabacteria group	Firmicutes	Clostridia	Clostridiales	Lachnospiraceae	Blautia	Ruminococcus torques		No	No
SRS043411	15711	Bacteria	Terrabacteria group	Firmicutes	Clostridia	Clostridiales					No	No
SRS043411	contig-100_18.77247	Bacteria	Terrabacteria group	Firmicutes	Clostridia	Clostridiales	unclassified Clostridiales	unclassified Clostridiales			No	No
SRS045004	19995	Bacteria	FCB group	Bacteroidetes/Chlorobi group	Bacteroidetes	Bacteroidia	Bacteroidales	Porphyromonadaceae	Parabacteroides	Parabacteroides distasonis	No	No
SRS045713	contig-100_97.119132	Bacteria	Terrabacteria group	Firmicutes	Clostridia	Clostridiales					Yes	No
SRS047014	30415	Bacteria	Terrabacteria group								No	Yes
SRS047014	contig-100_3031.183231	Bacteria	FCB group	Bacteroidetes/Chlorobi group	Bacteroidetes	Bacteroidia	Bacteroidales	Rikenellaceae	Alistipes	Alistipes obesi	Yes	Yes
SRS047014	contig-100_7652.187852	Bacteria	FCB group	Bacteroidetes/Chlorobi group	Bacteroidetes	Bacteroidia	Bacteroidales	Rikenellaceae	Alistipes	Alistipes inops	No	No
SRS047014	contig-100_872.106972	Bacteria	FCB group	Bacteroidetes/Chlorobi group	Bacteroidetes	Bacteroidia	Bacteroidales	Rikenellaceae	Alistipes	Alistipes inops	Yes	Yes
SRS048164	2584	Bacteria									Yes	Yes
SRS048164	7687	Bacteria	Terrabacteria group	Firmicutes	Clostridia	Clostridiales	Clostridiaceae	Clostridium	environmental samples	uncultured Clostridium sp.	No	Yes
SRS048164	13646	Bacteria	Terrabacteria group	Firmicutes	Clostridia	Clostridiales	Lachnospiraceae	Blautia			No	No
SRS048164	14910	Bacteria	Terrabacteria group	Actinobacteria	Actinobacteria						Yes	Yes
SRS048164	31308	Bacteria									No	No
SRS048164	contig-100_12156.96394	Bacteria	Terrabacteria group	Firmicutes	Bacilli	Bacillales					Yes	Yes
SRS048164	contig-100_22106.61920	Bacteria	Terrabacteria group	Firmicutes	Bacilli	Bacillales	Bacillaceae	Bacillus	Bacillus cereus group	Bacillus thuringiensis	Yes	No
SRS048870	21149	Bacteria	FCB group	Bacteroidetes/Chlorobi group	Bacteroidetes	Bacteroidia	Bacteroidales	Rikenellaceae	Alistipes	environmental samples	Yes	No
SRS048870	23346	Bacteria	Terrabacteria group	Firmicutes	Clostridia	Clostridiales	Lachnospiraceae	Blautia	Blautia obeum	Blautia obeum A2-162	Yes	Yes
SRS048870	contig-100_175.136117	Bacteria	Terrabacteria group	Firmicutes	Bacilli	Bacillales	Bacillaceae	Lysinibacillus	Lysinibacillus sphaericus		Yes	Yes
SRS048870	contig-100_3433.99515	Bacteria	Terrabacteria group	Firmicutes	Clostridia	Clostridiales	Lachnospiraceae	Blautia	Blautia obeum	Blautia obeum A2-162	Yes	Yes
SRS048870	contig-100_7694.103776	Bacteria	Terrabacteria group	Firmicutes	Clostridia	Clostridiales	Lachnospiraceae	unclassified Lachnospiraceae	Eubacterium rectale		No	No
SRS049712	16964	Bacteria	Terrabacteria group	Firmicutes	Erysipelotrichia	Erysipelotrichales	Erysipelotrichaceae	Erysipelatoclostridium	Clostridium saccharogumia		Yes	No
SRS049712	20079	Bacteria	Terrabacteria group	Firmicutes	Clostridia	Clostridiales					Yes	Yes
SRS049712	22050	Bacteria	Terrabacteria group	Firmicutes	Clostridia	Clostridiales	Lachnospiraceae	Blautia			No	No
SRS049712	22182	Bacteria	Terrabacteria group	Firmicutes	Clostridia	Clostridiales	Lachnospiraceae	unclassified Lachnospiraceae	Lachnospiraceae bacterium 3-2		No	No
SRS049712	contig-100_15060.45343	Bacteria	Terrabacteria group	Firmicutes	environmental samples	Firmicutes bacterium CAG:114					Yes	No
SRS049712	contig-100_19642.88407	Bacteria	Terrabacteria group	Firmicutes	environmental samples	Firmicutes bacterium CAG:114					No	No
SRS049712	contig-100_2662.2662	Bacteria	Terrabacteria group	Firmicutes	Clostridia	Clostridiales	Clostridiaceae	Clostridium			No	No
SRS049900	15196	Bacteria	Terrabacteria group	Actinobacteria	Actinobacteria	Corynebacteriales	Nocardiaceae	Nocardia			No	No
SRS049959	28268	Bacteria	Terrabacteria group	Firmicutes	Clostridia	Clostridiales	Clostridiaceae	Clostridium	environmental samples	uncultured Clostridium sp.	No	No
SRS049959	43332	Bacteria	Terrabacteria group	Firmicutes	Clostridia	Clostridiales					No	No
SRS049959	contig-100_5068.284065	Bacteria	Terrabacteria group	Firmicutes	Clostridia	Clostridiales					No	No
SRS049959	contig-100_5072.284069	Bacteria									No	No
SRS049995	19490	Bacteria	Terrabacteria group	Firmicutes	Bacilli	Bacillales	Bacillaceae	Bacillus	Bacillus bogoriensis		Yes	Yes
SRS049995	22549	Bacteria	Terrabacteria group	Firmicutes	Clostridia	Clostridiales	Ruminococcaceae	Ruminococcus	environmental samples	uncultured Ruminococcus sp.	Yes	Yes
SRS049995	contig-100_1496.115854	Bacteria	FCB group	Bacteroidetes/Chlorobi group	Bacteroidetes	Bacteroidia	Bacteroidales	Rikenellaceae	Alistipes		No	No
SRS050299	contig-100_15465.45939	Bacteria	Terrabacteria group	Firmicutes	Clostridia	Clostridiales	Ruminococcaceae	Faecalibacterium	Faecalibacterium prausnitzii		No	No
SRS050422	contig-100_12802.43261										Yes	Yes
SRS050422	contig-100_458.72062	Bacteria	Terrabacteria group	Firmicutes	Clostridia	Clostridiales	Ruminococcaceae	Subdoligranulum	Subdoligranulum variabile		Yes	Yes
SRS050752	2061	Bacteria	Terrabacteria group	Firmicutes	Clostridia	Clostridiales					Yes	Yes
SRS050925	20567	Bacteria	Terrabacteria group	Firmicutes	Clostridia	Clostridiales	Lachnospiraceae	Blautia	Ruminococcus torques		Yes	Yes
SRS050925	36384	Bacteria	FCB group	Bacteroidetes/Chlorobi group	Bacteroidetes	Bacteroidia	Bacteroidales	Rikenellaceae	Alistipes	Alistipes obesi	No	No
SRS050925	38049	Bacteria	Terrabacteria group	Firmicutes	Clostridia	Clostridiales					Yes	No
SRS050925	contig-100_2830.167221	Bacteria	FCB group	Bacteroidetes/Chlorobi group	Bacteroidetes	Bacteroidia	Bacteroidales	Rikenellaceae	Alistipes	Alistipes obesi	No	Yes
SRS050925	contig-100_30127.70203	Bacteria	Terrabacteria group	Firmicutes	Clostridia	Clostridiales	Lachnospiraceae	unclassified Lachnospiraceae	Eubacterium rectale		No	No
SRS051031	27152	Bacteria	FCB group	Bacteroidetes/Chlorobi group	Bacteroidetes	Bacteroidia	Bacteroidales	Bacteroidaceae	Bacteroides	Bacteroides coprocola	Yes	Yes
SRS051882	3788	Bacteria	FCB group	Bacteroidetes/Chlorobi group	Bacteroidetes	Bacteroidia	Bacteroidales	Rikenellaceae	Alistipes	environmental samples	No	No
SRS051882	18210	Bacteria	Terrabacteria group	Firmicutes	Clostridia	Clostridiales					Yes	Yes
SRS052027	2556	Bacteria	FCB group	Bacteroidetes/Chlorobi group	Bacteroidetes	Chitinophagia	Chitinophagales	Chitinophagaceae	Chitinophaga	Chitinophaga rupis	No	No
SRS052027	6924	Bacteria	FCB group	Bacteroidetes/Chlorobi group	Bacteroidetes	Bacteroidia	Bacteroidales	Rikenellaceae	Alistipes	Alistipes inops	Yes	Yes
SRS052027	contig-100_12883.47684	Bacteria	Terrabacteria group	Firmicutes	Bacilli	Bacillales	Paenibacillaceae	Paenibacillus	Paenibacillus sp. PAMC 26794		No	No
SRS052697	contig-100_36823.79100	Bacteria	FCB group	Bacteroidetes/Chlorobi group	Bacteroidetes	Bacteroidia	Bacteroidales	Rikenellaceae	Alistipes	Alistipes obesi	No	Yes
SRS052697	contig-100_723.255260	Bacteria									Yes	Yes
SRS053335	9905	Bacteria	FCB group	Bacteroidetes/Chlorobi group	Bacteroidetes	Flavobacteriia	Flavobacteriales	Flavobacteriaceae	Tenacibaculum	Tenacibaculum ovolyticum	No	No
SRS053335	14994	Bacteria	Terrabacteria group	Firmicutes	Clostridia	Clostridiales	Clostridiaceae	Clostridium	Clostridium sp. BNL1100		No	No
SRS053335	18679	Bacteria									Yes	Yes
SRS053335	contig-100_16327.16327	Bacteria	FCB group	Bacteroidetes/Chlorobi group	Bacteroidetes	Bacteroidia	Bacteroidales	Odoribacteraceae	Odoribacter	Odoribacter laneus	No	No
SRS053335	contig-100_626.105105	Bacteria	Proteobacteria	Alphaproteobacteria	Rhodobacterales	Rhodobacteraceae	Leisingera				Yes	Yes
SRS053398	5373	Bacteria	Terrabacteria group	Firmicutes	Erysipelotrichia	Erysipelotrichales	Erysipelotrichaceae	Erysipelatoclostridium	Clostridium saccharogumia		No	No
SRS054590	355										No	No
SRS054590	contig-100_14544.14544										No	No
SRS054590	contig-100_3103.3103	Bacteria	Terrabacteria group	Firmicutes	Clostridia	Clostridiales	Eubacteriaceae	Eubacterium	Eubacterium sp. 3_1_31		Yes	Yes
SRS054590	contig-100_344.344	Bacteria	Terrabacteria group	Firmicutes	Bacilli	Bacillales					No	No
SRS054590	contig-100_9765.9765	Bacteria	Terrabacteria group	Firmicutes	Clostridia	Clostridiales	Clostridiaceae	Clostridium	environmental samples	uncultured Clostridium sp.	Yes	No
SRS054956	15399	Bacteria	Terrabacteria group	Firmicutes	Clostridia	Clostridiales	Clostridiaceae	Clostridium	environmental samples	uncultured Clostridium sp.	Yes	Yes
SRS054956	15823	Bacteria	Terrabacteria group	Firmicutes	Clostridia	Clostridiales					Yes	Yes
SRS054956	contig-100_2081.98735	Bacteria	FCB group	Bacteroidetes/Chlorobi group	Bacteroidetes	Bacteroidia	Bacteroidales	Rikenellaceae	Alistipes	Alistipes obesi	No	No
SRS054956	contig-100_2301.98955	Bacteria	Terrabacteria group	Firmicutes	Clostridia	Clostridiales	Clostridiaceae	Clostridium	environmental samples	uncultured Clostridium sp.	No	No
SRS055982	1951	Bacteria	FCB group	Bacteroidetes/Chlorobi group	Bacteroidetes	Bacteroidia	Bacteroidales	Porphyromonadaceae	Parabacteroides	Parabacteroides johnsonii	No	No
SRS055982	13688	Bacteria	Terrabacteria group	Firmicutes	Clostridia	Clostridiales					Yes	Yes
SRS056259	14352	Bacteria	FCB group	Bacteroidetes/Chlorobi group	Bacteroidetes	Bacteroidia	Bacteroidales	Rikenellaceae	Alistipes	Alistipes obesi	Yes	Yes
SRS056519	6941	Bacteria	Proteobacteria	Betaproteobacteria	Burkholderiales						No	No
SRS056519	8543	Bacteria	FCB group	Bacteroidetes/Chlorobi group	Bacteroidetes	Bacteroidia	Bacteroidales	Odoribacteraceae	Odoribacter	environmental samples	No	No
SRS056519	17600	Bacteria	Terrabacteria group	Firmicutes	Clostridia	Clostridiales	Eubacteriaceae	Eubacterium	Eubacterium sp. 3_1_31		No	No
SRS056519	contig-100_1247.106895	Bacteria									Yes	Yes
SRS057717	7367	Bacteria	Terrabacteria group	Firmicutes	Bacilli	Lactobacillales	Streptococcaceae	Streptococcus	Streptococcus mitis		No	No
SRS058723	2055	Bacteria	Terrabacteria group	Firmicutes	Clostridia	Clostridiales	Clostridiaceae	Clostridium	environmental samples	uncultured Clostridium sp.	Yes	Yes
SRS058723	contig-100_1044.58567	Bacteria	FCB group	Bacteroidetes/Chlorobi group	Bacteroidetes	Bacteroidia	Bacteroidales	Bacteroidaceae	Bacteroides	Bacteroides fragilis	No	Yes
SRS058723	contig-100_20.60904	Bacteria	Terrabacteria group	Firmicutes	Clostridia	Clostridiales	Lachnospiraceae	unclassified Lachnospiraceae	Eubacterium rectale		Yes	Yes
SRS058770	1096	Bacteria	Terrabacteria group	Firmicutes	Clostridia	Clostridiales	Clostridiaceae	Clostridium	environmental samples	uncultured Clostridium sp.	No	No
SRS058770	7574	Bacteria	Terrabacteria group	Actinobacteria	Actinobacteria	Pseudonocardiales	Pseudonocardiaceae	Saccharopolyspora	Saccharopolyspora shandongensis		No	No
SRS062427	8699	Bacteria	Proteobacteria	Alphaproteobacteria	Rhodobacterales	Rhodobacteraceae	Leisingera				Yes	Yes
SRS062427	contig-100_938.938	Bacteria									No	No
SRS063040	29891	Bacteria	Terrabacteria group	Firmicutes	Clostridia	Clostridiales	Clostridiaceae	Clostridium	environmental samples	uncultured Clostridium sp.	No	No
SRS063040	contig-100_1638.210763	Bacteria	Terrabacteria group								No	No
SRS063985	3969	Bacteria	Terrabacteria group	Firmicutes	Clostridia	Clostridiales	Eubacteriaceae	Eubacterium	Eubacterium sp. 3_1_31		Yes	No
SRS063985	4687										No	No
SRS063985	contig-100_4014.43834	Bacteria	FCB group	Bacteroidetes/Chlorobi group	Bacteroidetes	Bacteroidia	Bacteroidales	Bacteroidaceae	Bacteroides	Bacteroides dorei	No	Yes
SRS064276	14992	Bacteria	FCB group	Bacteroidetes/Chlorobi group	Bacteroidetes	Bacteroidia	Bacteroidales	Rikenellaceae	Alistipes	environmental samples	Yes	Yes
SRS064276	contig-100_80.224802	Bacteria	Terrabacteria group	Firmicutes	Erysipelotrichia	Erysipelotrichales	Erysipelotrichaceae	Erysipelatoclostridium	Clostridium saccharogumia		Yes	Yes
SRS064276	contig-100_8192.8192										No	No
SRS064645	contig-100_7122.7122	Bacteria	Terrabacteria group	Firmicutes							No	No
SRS065504	10416	Bacteria	FCB group	Bacteroidetes/Chlorobi group	Bacteroidetes	Bacteroidia	Bacteroidales	Rikenellaceae	Alistipes	Alistipes obesi	No	No
SRS065504	22874	Bacteria	Terrabacteria group	Firmicutes	Clostridia	Clostridiales	Lachnospiraceae	unclassified Lachnospiraceae	Eubacterium rectale		No	No
SRS065504	38576	Bacteria	Terrabacteria group	Firmicutes	Clostridia	Clostridiales	Ruminococcaceae	Ruminococcus	environmental samples	uncultured Ruminococcus sp.	Yes	No
SRS065504	contig-100_2014.221775	Bacteria	Terrabacteria group	Firmicutes	Clostridia	Clostridiales	Lachnospiraceae	unclassified Lachnospiraceae	Eubacterium rectale		No	Yes
SRS065504	contig-100_509.193795	Bacteria	FCB group	Bacteroidetes/Chlorobi group	Bacteroidetes	Bacteroidia	Bacteroidales	Bacteroidaceae	Bacteroides		No	No
SRS077730	12310	Bacteria	Terrabacteria group	Firmicutes	Clostridia	Clostridiales	Clostridiaceae				Yes	Yes
SRS077730	contig-100_15631.15631	Bacteria	FCB group	Bacteroidetes/Chlorobi group	Bacteroidetes	Flavobacteriia	Flavobacteriales	Flavobacteriaceae	Tenacibaculum	Tenacibaculum ovolyticum	No	No
SRS077730	contig-100_23979.66631	Bacteria	Terrabacteria group	Firmicutes	Clostridia	Clostridiales					No	No
SRS078176	contig-100_30464.70002	Bacteria	FCB group	Bacteroidetes/Chlorobi group	Bacteroidetes	Bacteroidia	Bacteroidales	Rikenellaceae	Alistipes		No	No
SRS078176	contig-100_8579.48117	Bacteria	FCB group	Bacteroidetes/Chlorobi group	Bacteroidetes	Bacteroidia	Bacteroidales	Bacteroidaceae	Bacteroides		No	No
SRS078176	contig-100_97.138158										Yes	Yes
